# Supplementary material for: Computational Modelling of Tunicamycin C Interaction with Potential Protein Targets: Perspectives from Inverse Docking with Molecular Dynamic Simulation
Source: Curr Issues Mol Biol. 2025 May 8;47(5):339. doi: 10.3390/cimb47050339 (PMC12110290; doi:10.3390/cimb47050339)
Supplement: Supplementary file 1 [file cimb-47-00339-s001.zip]

Archive with 1 entries (1 files):
- cimb-3479662-supplementary.pdf
